# Supplementary material for: Characterizing heterogeneity in leukemic cells using single-cell gene expression analysis
Source: Genome Biol. 2014 Dec 3;15(12):525. doi: 10.1186/s13059-014-0525-9 (PMC4262970; doi:10.1186/s13059-014-0525-9)
Supplement: Additional file 2: Table S1. — Single-cell gene expression data in leukemic cells. All gene expression data are represented as log2 expression level above the system background (Ct = 28), which is approximately equal to 28 minus raw Ct (from each qPCR reaction). Ct values higher than 28 were transformed to 28, and are represented by zero (no expression) in the data. Each column corresponds to a specific gene and each row corresponds to a single leukemic cell. [file 13059_2014_525_MOESM2_ESM.xlsx]

## Sheet: Sheet1
	CD52	Ifitm1	Cdkn3	Ly6a	Bax	Aebp2	CD63	Cdkn2a	Cdkn2c	CD48	Pax5	Gapdh	Cdkn2d	Hes5	Id2	CD9	Sfpi1	Fcgr3	Cdk4	Pax4	Cdkn2b	Cbx8	Fcgr2b	Bad	Fas	Klf1	Ccnb2	Ccna1	Ifi205	Lmo2	Ndn	Rora	Tnfsf12	Fosl1	Gfi1b	Gfi1	Trp53	Gata1	Lyl1	Epor	Mbd2	Actb	Cdkn1a	Cdkn1c	Ccnd3	Max	Ccne1	Prf1	Cdk5
Kit+CD24-	10.4713	3.4608	9.26698	0	11.9641	3.90087	9.39891	7.79535	11.154	9.21327	0	13.0172	9.76869	0	0	5.91441	12.5127	9.82139	10.6178	4.43684	7.62175	0	9.6402	0	0	0	11.5997	0	0	11.0287	0	0	0	0	0	8.47601	10.904	0	9.18087	6.95398	12.405	17.5583	0	0	13.0186	9.17502	0	0	3.53948
Kit+CD24-	9.4979	12.3322	0	0	10.1212	5.16027	0	4.86593	11.3234	10.9622	0	13.0396	10.6075	0	0	10.0387	12.692	9.09911	9.79367	0	6.08761	0	8.93807	0	6.93659	6.9478	0	0	0	10.9881	0	10.1113	0	0	0	8.70107	9.81748	0	8.54554	6.7399	11.7907	16.5237	0	0.702882	12.6252	9.2434	0	4.56886	0
Kit+CD24-	8.53798	9.73532	0	0	10.2544	4.69266	8.31564	6.77912	11.4086	8.94968	0	9.53997	9.67619	0	8.37504	7.64903	10.83	9.80933	9.64427	4.64908	9.31016	0	10.2355	0	0	6.34459	9.27561	0	0	10.2244	0	0	0	10.1419	5.70171	8.0639	10.7706	8.50999	8.39825	6.48063	11.5477	15.304	11.4649	0	11.3661	10.9017	9.76606	10.5202	10.1513
Kit+CD24-	9.03923	9.16313	8.24386	0	12.5637	5.41179	8.59325	4.60328	10.8756	10.6611	0	14.5425	10.9959	0	0	0	12.3265	11.5221	10.0914	0	6.25097	0	9.35695	0	0	7.25218	12.1855	0	0	12.1972	3.13801	0	7.41863	0	0	10.8974	12.0551	6.82276	8.29815	5.82893	11.8134	17.6768	9.13344	0	13.0851	9.94963	11.4529	0	9.10568
Kit+CD24-	9.38258	9.45102	9.317	0	8.83424	2.865	9.5032	3.97884	0	0	0	12.5125	9.1633	0	5.45404	0	12.1788	9.25699	8.04079	2.1204	0	0	9.98053	0	6.77332	0	11.4088	0	0	10.222	0	0	0	0	0	3.60753	10.752	3.10027	8.23437	6.43625	11.6424	16.8528	0	0	12.5092	9.0732	0	0	0
Kit+CD24-	8.93092	11.4226	9.17392	0	11.8312	5.75883	0	6.61238	9.57422	10.8925	0	14.3116	9.25925	0	0	9.15905	12.8671	10.9021	11.3261	4.15454	0	0	8.05599	0	0	0	9.94906	4.41737	0	11.4534	0	0	0	10.1912	0	9.48636	11.6077	0.21514	10.1942	6.338	13.0016	17.6761	9.80768	0	12.8741	11.4289	8.2755	4.23835	0
Kit+CD24-	12.1066	0	11.8201	0	10.5234	5.37432	9.80501	5.34965	10.5421	10.8265	0	14.0278	10.1519	0	0	0	12.4974	9.4909	10.9585	0	0	0	9.84466	0	0	6.03651	13.3683	6.20509	0	12.2869	0	0	4.65155	5.14269	7.37203	9.12045	11.0303	0	8.14744	4.88927	11.1705	18.1736	11.1879	0	13.4511	9.38242	0	0	0
Kit+CD24-	10.1035	1.83473	10.6262	0	11.4743	5.4039	12.0178	6.5626	0	8.56598	0	13.3553	11.686	0	7.20131	0	13.6849	10.9414	10.8413	3.02897	2.17607	0	9.9401	0	9.56451	1.87972	13.026	0	0	10.5941	0	0	0	0	0	10.8491	11.0499	5.60296	10.7031	5.70323	12.7973	17.9736	8.86551	0	13.6722	10.9483	0	0	0
Kit+CD24-	10.5769	7.56105	9.72327	6.74339	11.6103	6.05394	6.76302	5.50736	11.5729	7.72712	0	14.9281	11.9524	0	0	7.93952	12.4794	11.9732	11.0663	0	8.30089	0	10.023	0	0	5.69549	11.5189	0	0	11.816	0	0	0	0	0	4.85253	11.8528	0	9.69793	5.94838	12.285	17.6194	0	7.21851	12.8866	11.2125	0	0	4.90654
Kit+CD24-	9.99397	7.46916	9.01672	0	11.7602	5.74602	6.73664	0	11.8062	10.3412	0	14.3416	11.3485	0.0560589	7.75748	7.03013	13.2802	10.9869	11.5997	1.19639	0	0	9.78885	0	0	0	12.64	0	0	12.4153	0	0	0	7.8198	0	11.8904	12.1351	0	9.99947	7.55722	12.6894	17.8498	0	6.83637	11.3684	11.807	0	0	0.992798
Kit+CD24-	11.0535	0	11.2824	0	9.95598	4.3956	9.43136	0	10.9692	11.3069	0	13.5678	0	0	7.2707	0	13.3414	10.0125	8.47119	0	3.46309	0	9.52588	0	0	0	12.4916	0	0	11.3011	0	0	0	0	0	9.31316	9.44612	4.79946	8.91208	5.31139	10.9332	16.9593	7.26589	0	12.3386	10.0006	6.83778	0	4.3192
Kit+CD24-	9.94343	11.0907	10.4468	0	12.6707	5.41758	8.90418	5.53977	13.1494	12.5397	0	14.7725	11.4881	0	0	8.76372	11.7352	11.1118	12.5263	0.620295	6.95908	5.53223	9.59923	0	5.81942	6.73122	9.99021	0	6.43341	12.1087	0	0	0	0	0	11.7757	12.3288	0	10.8237	7.0957	13.5347	17.8553	0	0	12.9637	10.0367	7.69684	0	5.27571
Kit+CD24-	9.58038	0	10.3871	0	10.2402	4.25782	11.0978	5.03186	0	8.70301	0	12.9205	9.96493	0	8.89293	0	13.3261	9.15964	9.89303	0	7.00201	0	10.8366	0	0	0	12.5755	0	0	11.1515	0	0	0	0	0	10.0961	10.9689	0	11.1064	7.11638	12.0159	17.7703	0	0	13.3276	9.72994	5.9753	0	1.45003
Kit+CD24-	9.5189	7.08779	9.89959	0	11.0172	6.10194	9.59957	0	7.68034	8.3519	0	13.6268	9.3629	0	0	0	12.5986	9.77658	10.0647	0	0	0	9.22624	0	0	0	12.0055	0	0	10.2344	0	0	0	0	0	9.0615	11.2269	0	8.73001	5.12701	10.7832	17.2548	0	0	12.8169	7.50492	0	0	0
Kit+CD24-	9.65048	0	8.90391	0	7.78344	2.66401	9.2428	6.68213	0	8.80778	0	11.0873	10.021	1.12666	8.81797	0	12.3208	9.33741	9.52731	1.2999	0	0	9.38234	0	3.9746	0	10.7997	0	0	10.6373	0	0	0	0	0	9.64861	9.92695	0	7.53707	4.75205	12.2252	16.8288	0	0	12.8592	2.69621	0	5.33674	0
Kit+CD24-	8.05977	11.7329	9.83395	0	11.3302	5.16461	0	0	8.07178	7.80522	0	13.3129	0	0	6.58601	0	11.5751	10.8691	9.16953	0	0	0	7.95091	0	7.06238	0	11.7561	5.7411	0	10.0759	0	0	0	0	0	6.49602	11.2641	0	8.30886	5.55393	11.7265	16.7593	0	0	11.4658	9.42999	0	0	0
Kit+CD24-	10.5027	7.26066	10.2374	0	11.2544	4.7117	0	3.08744	11.8035	10.6275	0	13.6468	10.5756	0	0	8.26519	12.2988	9.7568	10.2386	0	0	0	9.43046	0	0	6.04731	12.278	0	0	11.564	0	9.58924	3.28961	0	4.52482	4.09293	11.0337	0	8.86737	5.8221	11.6294	17.2861	0	0	12.9706	9.43691	4.1055	0	0
Kit+CD24-	9.16475	6.59853	0	0	9.77866	3.83455	9.88272	5.76626	0	7.66369	0	12.585	0	0	6.47366	0	11.6695	6.52158	9.49391	0	0	4.8235	0	0	0	7.024	7.99078	0	0	9.7057	0	0	0	0	0	9.32111	10.2799	7.56709	9.13062	5.85142	10.2323	16.6909	2.34005	0	12.0352	2.99281	0	4.8542	0
Kit+CD24-	10.2433	9.29316	0	0	11.8832	5.48243	7.54269	5.15824	11.5701	10.6121	0	13.6155	9.23838	0	8.17418	10.6857	13.6423	10.565	10.3963	0	0	1.05302	9.95634	0	0	0	9.20794	0	0	11.3728	0	0	5.35967	7.46625	0	5.55702	11.5785	0	8.20347	6.67008	10.9708	16.9001	0	0	12.7997	11.2057	4.38739	0	0
Kit+CD24-	9.96196	9.11562	0	0	11.0216	5.26048	10.087	0	11.2914	9.79775	0	13.9296	9.6779	0	0	8.07731	12.6129	10.984	10.433	0	9.13846	0	10.8157	0	7.53863	0	8.6247	0	0	11.4073	0	0	0	0	0	9.69935	10.5763	0	6.85451	6.08546	12.8669	17.7244	4.10742	4.68136	13.2589	10.3271	8.43368	0	0
Kit+CD24-	9.85614	10.6836	0	0	11.4727	3.53004	0	5.58696	9.08551	11.0019	0	14.0564	10.0456	0	0	7.29031	12.3638	9.10781	10.089	0	0	7.06257	0	0	6.924	4.22232	0	0	0	11.4001	0	0	0	0	0	10.0097	10.8392	0	8.34936	4.92305	12.0852	17.0582	0	0	12.1277	10.7289	9.60842	0	5.92285
Kit+CD24-	10.2563	8.94293	8.72677	0	11.4451	4.16629	9.06812	6.70657	8.25763	9.03762	0	12.7599	10.1311	0	0	10.527	12.4959	11.0797	10.2777	2.42944	0	0	5.57114	0	0	0	12.5527	0	0	12.0473	0	0	4.54984	0	0	0.677783	11.0456	0	9.28292	3.61823	10.6022	16.7851	0	0	10.2196	10.485	0	4.54111	7.80039
Kit+CD24-	9.98103	14.9367	7.83179	0	11.9102	0	0	3.64329	12.5779	11.2766	0	14.1658	11.4949	0	6.80544	8.9972	9.96593	8.14052	11.981	0	0	0	9.12408	0	0	0	11.2431	0	0	12.2785	0	0	0	0	0	10.9917	11.6217	0	10.6752	6.88824	12.4368	18.0449	8.15668	6.37492	12.2487	10.1758	8.52534	0	8.71441
Kit+CD24-	10.383	11.1142	9.87683	0	11.6647	6.91986	6.22716	6.62799	12.2028	9.63331	0	14.5694	11.3738	0	7.35955	7.76807	12.1919	8.8418	12.402	0	9.16443	0	9.10965	0	0	0	10.6764	0	0	12.7733	0	0	0	0	0	9.99691	11.8954	1.4899	10.1782	6.20023	12.5419	17.9679	0	0	12.5506	9.4749	0	0	9.77688
Kit+CD24+	10.149	0	7.69352	0	9.6955	5.04665	7.3269	0	9.56839	0	0	12.9955	9.42526	0	10.0973	7.88713	12.6888	0	8.90515	0	7.28408	0	9.27205	0	4.89969	0	12.6557	0	0	10.4286	0	0	0	0	0	9.57435	9.57994	2.05022	9.44348	4.73997	11.6168	17.6718	9.1444	4.37093	13.0265	7.33171	2.31809	0	0
Kit+CD24+	10.4252	0	0	0	10.6066	2.7534	9.56626	0	8.17071	11.5216	0	12.5083	9.18156	0	0	8.28978	12.5786	0	10.6026	4.32908	0	0	8.68369	0	0	0	0	0	0	11.1082	0	0	0	0.913495	0	6.702	11.3427	0	8.60931	6.50039	10.4847	15.9863	0	0	10.2492	8.40995	7.4512	0	7.26587
Kit+CD24+	10.1755	9.70396	0	0	5.44857	3.82692	6.87697	1.56856	11.3053	8.35634	0	10.9173	9.8955	0	9.25118	0	12.196	7.75455	6.45041	0	0	0	0	0	0	0	0	6.17836	0	10.3506	0	0	0	0	0	3.19366	9.23128	0	7.19051	4.13099	10.6111	15.8234	0	5.06976	11.319	6.9314	0	0	6.66187
Kit+CD24+	9.24188	0	0	0	5.77495	2.6614	10.1479	0	9.01114	10.3164	0	11.3112	2.66035	0	0	7.45062	12.1142	8.38528	8.43757	0	3.4451	0	9.13955	0	0	0	0	0	0	10.0087	4.51396	0	0	0	0	8.90732	10.4423	0	1.41506	5.32999	10.7208	15.634	4.48795	5.45199	10.9516	8.78686	0	0	2.46237
Kit+CD24+	9.8991	7.10389	0	8.17996	8.60953	3.86307	9.88547	0.454893	9.9513	10.4435	0	11.1712	7.20674	0	4.16774	0	12.4709	6.9263	9.46101	2.76379	0	0	7.92084	0	0	0	0	0	0	9.42231	0	0	0	0	0	5.59998	10.0961	0	6.70777	5.90831	9.25759	15.5551	0	0	11.6619	7.74457	0	0	0
Kit+CD24+	9.30129	0	0	3.51409	9.03099	0.877455	8.94208	5.43512	9.86405	0	0	12.164	7.62274	0	7.53434	0	12.1993	0	0	0	0	6.23751	8.75792	0	6.56212	0	0	0	0	10.3536	0	0	0	8.31356	0	9.8559	10.1543	0	6.02085	6.77397	11.5116	16.4502	0	8.27295	12.8486	2.6312	5.24361	0	6.66804
Kit+CD24+	7.40724	9.40402	0	0	7.73065	4.12358	9.94774	5.20088	11.194	10.5515	0	11.9224	2.57671	0	0	0	11.5548	8.24488	10.11	0	0	2.3033	7.35608	0	0	0	0	0	0	10.5471	0	0	0	0	0	8.88691	10.4228	0	0	5.81944	11.7492	16.0612	0	0	9.65445	7.77363	0	0	0
Kit+CD24+	10.0467	0	0	0	9.50784	4.66345	9.14405	0.61777	7.99355	11.5985	0	12.736	0	0	5.07806	0	11.4578	7.50315	11.3235	0	0	0	3.20342	0	0	0	0	7.37614	0	9.11381	0	0	0	0	0	7.45591	10.994	0	9.16886	5.47018	10.4826	16.538	0	0	11.1683	7.57807	0	0	0
Kit+CD24+	10.1996	9.86933	10.7435	0	10.2529	4.79361	5.77008	0	10.0041	12.3374	0	12.939	11.1885	0	8.28609	0	13.0196	0	10.4306	4.9701	0	7.06074	8.97528	0	0	0	12.61	0	0	10.0802	4.08231	0	0	0	0	0	10.942	3.49491	9.10161	6.05881	11.6372	17.2701	0	0	13.0459	7.62005	5.85389	0	0
Kit+CD24+	8.91831	6.58161	0	0	0	3.80685	0	2.62937	10.4532	10.2069	0	11.3895	9.31072	0	9.76853	0	12.6642	0	6.86526	2.58787	0	4.38766	6.57237	0	7.59185	0.873544	7.17501	3.21348	0	10.1983	0	0	0	10.1491	0	7.89438	10.4292	0	7.73799	6.94548	11.7672	16.5602	0	3.8726	13.1501	8.40741	0	0	6.35123
Kit+CD24+	11.4525	0	9.15788	0	7.29002	3.23732	10.044	3.15	0	0	0	11.5294	9.21382	0	8.24142	7.3523	12.7827	9.13832	8.62017	0	0	0	3.44172	0	7.33493	1.60471	10.1875	0	0	8.94114	0	0	0	2.25276	0	4.14804	10.7614	0	9.48979	7.16075	11.0626	17.6414	8.23987	7.038	13.6954	8.64035	0	5.2269	0
Kit+CD24+	9.19182	8.48791	0	0	10.0658	0	8.00637	5.94338	12.255	9.12334	0	11.621	7.68185	0.00427779	0	8.09933	11.8246	9.11885	7.31539	4.18565	0	0	0	0	7.22936	0	0	0	0	10.6831	0	0	0	0.26849	0	9.46277	9.20051	0	7.81948	6.68375	11.3008	16.4618	0	6.03718	13.1375	10.3086	0	0	7.25012
Kit+CD24+	10.6912	0	0	0	8.24701	5.4961	0	2.26567	10.9632	11.1887	0	11.8216	8.76795	0	9.68631	0	12.8128	3.37037	9.48298	0	0	0	7.49174	0	0	0	0	3.77277	0	8.36644	0	0	0	0	0	1.23611	9.37251	0	0	6.78651	10.0974	16.9452	8.29818	0	12.9186	8.47236	11.2763	0	0
Kit+CD24+	7.99665	0	0	0	9.25589	5.52007	9.31205	0.873893	0	7.93549	0	12.3571	6.72534	0	0	0	12.8885	8.39202	11.0112	2.81709	1.9124	0	8.29788	0	0	5.09896	0	7.66436	0	9.37077	2.80612	0	0	0	0	8.64656	10.7735	0	9.58602	6.56713	10.6572	16.7551	1.38619	0	12.0844	8.68673	0	5.70028	0
Kit+CD24+	10.6815	11.0505	0	0.494113	0	1.71293	0	5.90613	12.1623	9.03502	0	11.9989	9.48536	0	9.11298	4.13788	12.1182	0	0	2.12473	6.11204	0	8.69135	0	0	0	8.18417	0	0	10.2348	0	0	0	0	1.68577	7.91377	8.7757	0	4.05823	6.54113	11.2347	16.7014	0	7.76145	13.5323	7.67825	0	0	0.546696
Kit+CD24+	9.28424	0	0	0	6.35491	3.00277	7.04298	0	10.9132	9.93019	0	11.3992	7.22039	0	0	0	12.0912	9.55258	9.04084	0	0	0	7.4514	0	0	3.86621	7.18405	0	0	10.0811	0	0	0	0	0	5.4423	10.0368	5.86279	9.30719	3.10131	10.4444	15.6442	0	0	10.3748	8.58957	3.77112	0	0
Kit+CD24+	11.402	9.30569	11.612	0	10.4524	5.08869	0	5.02301	10.5813	11.5606	0	12.9559	9.51388	0	8.01264	0	12.5255	9.28936	11.3398	0	0	5.84862	8.82825	0	5.60399	0	13.3883	3.40747	0	11.0552	0	0	0	0	0	6.51475	11.9785	1.93312	10.323	7.21442	12.3722	17.4669	0	0	13.43	9.74319	6.47905	0	0
Kit+CD24+	10.3832	8.53871	0	0	10.3822	2.28522	8.55943	0	9.48851	9.79154	0	11.434	6.62264	0	3.81262	0	11.6752	10.72	7.83569	1.22884	5.56978	5.42492	10.2137	0	0	1.83037	0	8.33842	0	10.2446	0	0	3.91414	7.61557	0	8.63918	11.325	1.60936	8.62965	5.42035	10.0433	14.6377	8.46309	0	10.9054	5.22214	0	0	0
Kit+CD24+	8.47498	8.04489	8.91951	0	10.5265	4.6054	9.51645	6.75007	0	0	0	10.8563	10.9915	0	9.73269	5.18821	13.4576	0	8.34912	5.02999	0	0	9.03108	0	0	0	11.9632	3.5179	0	10.179	0	8.82322	0	0	2.06875	9.3598	10.4941	0	7.07579	6.06725	11.695	17.3407	8.9745	5.45901	13.2527	8.39895	0	0	0
Kit+CD24+	8.273	7.44515	0	0	7.50214	3.95203	8.34381	0	9.23747	9.16838	0	11.0915	8.99771	0	6.06755	0	12.687	6.79288	7.80104	0	0	0	7.92697	0	0	0	0	0	0	10.764	0	0	0	0	0	9.72671	10.679	0	8.31342	5.42419	11.1001	15.9851	0	5.67867	11.2251	6.86923	0	0	0
Kit+CD24+	6.6989	0	0	0	10.1967	3.82665	9.17841	5.83522	10.3871	10.625	0	11.2286	9.49445	0	7.4476	8.04557	12.1805	7.94251	0	0	5.50057	0	7.87785	0	0	0	0	0	0	9.48961	0	0	5.07387	0	0	3.05472	9.23077	0	4.70848	6.01566	8.69322	15.5466	0	0	7.79955	7.60448	0	0	5.02996
Kit+CD24+	9.44022	8.0712	0	0	8.00847	4.50072	11.3282	0	10.9075	8.86269	0	13.5544	9.3276	0	7.19041	0	12.595	8.66256	10.9106	3.79567	0	4.14631	10.0884	0	0	0	0	0	0	9.86684	0	0	0	0	0	9.73304	11.3458	7.00139	8.39128	6.42753	11.2862	17.3926	8.45901	7.3818	13.0636	10.2381	10.0512	0	0
Kit+CD24+	9.4684	9.96966	0	7.24861	6.72813	4.79611	9.85562	0	9.66532	11.1765	0	13.1659	9.03619	0	0	0	11.2563	8.1876	11.8674	5.30727	0	0	8.63496	0	0	0	0	0	0	11.1187	0	0	0	0	0	2.2562	10.9773	0	8.19989	7.3657	10.6053	15.9592	0	0	11.245	8.57745	9.54828	5.46477	6.53336
Kit-CD24-	12.2293	7.01177	0	0	8.97971	3.94952	0	0.106054	0	0	0	9.26921	8.49704	0	5.2671	0	12.4467	9.14081	0	0	0	4.74394	9.20258	0	8.56986	0	0	0	0	9.3722	0	0	0	0	0	0	8.44005	0	7.60504	6.30047	10.0914	16.1896	0	0	12.8265	8.77595	8.1018	5.82029	3.57473
Kit-CD24-	11.5452	2.6665	0	0	9.48501	5.14736	0	0	0	10.26	0	9.88008	8.95309	2.85851	7.57636	0	12.126	8.72813	1.94398	4.15971	0	0	7.56354	0	0	0	0	0	0	9.72516	0	8.93241	4.08897	0	0	0	9.21782	0	0	6.51161	9.86355	15.8572	0	0	11.6283	9.75904	0	0	0
Kit-CD24-	12.1612	3.73114	0	0	7.01898	5.4813	0	0	12.028	8.84602	0	7.82616	6.82579	3.82806	10.3674	0	11.0675	8.11988	7.05116	0	0	0	5.73555	0	0	0	0	0	0	9.27377	6.44074	0	0	0	0.538321	0.632291	10.4172	0	6.98944	6.50054	10.0409	17.1438	9.30463	0	11.3591	8.28148	0	0	0
Kit-CD24-	12.3915	7.7815	0	0	10.6719	4.66993	8.02012	5.98406	9.81927	11.8561	0	13.5595	7.64937	0	6.4718	0	11.9227	9.38671	11.5067	0	0	0	6.30578	0	0	0	0	0	0	9.79632	0	0	0	7.98723	0	0	11.6348	0	6.53581	5.19668	12.0032	17.5813	0	0	13.1683	9.27066	11.2106	0	8.55088
Kit-CD24-	12.119	0	0	0	6.90079	4.15581	0	2.91231	0	8.89824	0	7.15417	9.30236	0	10.1483	0	11.5536	8.49115	8.21909	0	0	0	7.4878	0	0	0	0	0	0	9.04225	0	0	4.59281	0	0	1.4628	8.70996	0	9.6501	5.93689	8.48979	16.3686	0	0	12.4399	8.38662	0	0	0
Kit-CD24-	10.6793	0	0	9.69903	8.66727	3.56014	0	6.15307	8.55608	8.5471	0	9.42213	8.55479	0	0	0	11.7401	3.84133	0	0	0	0	8.4095	0	0	0	0	0	0	6.45695	0	0	0	0	0	0	10.6305	0	0	7.56164	7.70269	14.1267	1.72856	0	10.1851	7.41151	0	0	0
Kit-CD24-	11.6428	0	0	0	9.55436	3.3556	8.65242	0.973218	9.09027	8.49865	0	10.7424	4.49182	0	8.17892	0	11.5922	9.41905	6.77327	0	2.4894	0	3.99677	0	8.56374	0	8.09483	0	0	10.4156	0	0	5.02799	0	0	2.70819	9.49867	0	10.0521	5.1994	11.8676	16.4323	0	0	12.2554	0	2.78094	0	0
Kit-CD24-	11.6073	6.81487	0	0	9.12982	4.98517	8.43661	6.24623	0	9.48342	0	9.51536	9.02901	0	8.55028	0	12.5832	8.33477	7.07647	0	0	0	7.06156	0	0	0	8.12629	0	0	7.39174	0	0	5.34738	0	0	0	9.48516	0	0	6.70501	10.5676	16.2812	0	0	12.0026	3.53406	7.68388	0	0
Kit-CD24-	10.0125	0	0	0	7.22287	3.17417	10.6405	0	0	0	0	12.4626	0	0	8.89662	0	12.4796	8.38403	9.04123	0.785564	0	0	0	0	0	0	0	7.88329	0	7.67545	0	0	6.09421	0	0	5.87695	9.79586	1.70797	6.4317	6.68085	9.85602	17.1164	1.47307	0	12.7	7.86046	0	0	0
Kit-CD24-	11.1918	0	0	0	9.31751	2.14368	0	0	7.92937	0	0	10.0333	0	5.8247	7.80562	0	11.6243	0	7.87058	0	0	0	0	0	0	0	8.30588	0	0	7.75948	0	0	0	0	0	0	8.53017	0	4.84436	6.90083	9.50903	15.9228	0	0	11.7596	8.70856	0	0	4.2142
Kit-CD24-	11.5398	0	0	0	10.3108	0	0	5.89969	11.0479	9.6282	0	11.0117	9.41447	0	8.30739	0	11.8796	9.19647	0	0	0	0	4.65385	0	7.05077	0	8.31972	0	0	8.59385	0	0	0	0	0	0	10.1833	0	8.54445	4.22884	11.0576	16.237	0	0	13.0333	7.97312	0	0	0
Kit-CD24-	11.4413	0	0	0	10.7902	5.56297	9.09745	2.55873	0	9.7277	0	12.3263	8.13834	0	7.66356	0	11.9292	8.87974	10.7583	0	0	0	7.40069	0	7.37394	0	0	0	7.81988	10.7179	0	0	0	0	0	3.80771	11.104	4.63354	0	6.8494	11.193	16.9384	4.04605	0	12.8045	9.31198	0	0	0
Kit-CD24+	11.4028	9.34954	0	8.05164	9.3139	0	0	4.70754	10.4346	10.028	0	8.8467	9.18296	0	0	0	12.2815	6.94626	0	0	0	0	7.23696	0	0	0	0	0	8.27734	6.81832	0	0	0	0	0	0	10.0074	2.20004	0	6.01191	10.0496	16.1041	0	0	9.95963	8.006	0	0	0
Kit-CD24+	11.0519	7.36447	0	0	9.23712	4.61872	0	0	8.05289	10.4598	0	10.1979	6.73899	0	0	0	11.6441	8.16871	8.20972	0	4.527	0	0	0	0	0	0	0	0	9.04893	0	0	0	0	0	0	9.19156	0	0	5.79293	8.14034	15.2409	0	0	11.4785	0	0	0	3.04491
Kit-CD24+	11.0678	7.51324	0	0	0	4.16391	0	5.80122	10.0589	11.1033	0	10.229	10.1964	0	0	0	12.4921	2.39938	8.36409	0	0	0	7.14194	0	0	0	0	0	0	9.6959	0	0	4.77498	0	0	0	10.4333	6.79526	9.27602	6.56383	10.4344	15.917	0	0	13.0847	8.59877	0	0	4.01947
Kit-CD24+	11.1447	7.10069	0	0	9.57621	0	0	6.05732	8.49281	11.3512	0	11.3749	9.01475	0	0	0	12.2419	0	9.82086	0	0	0	9.21204	0	2.93099	0	0	0	0	8.55142	0	0	0.601573	0	0	0	9.98329	0	8.29516	6.16801	8.39155	16.0666	0	0	12.0479	7.5232	0	4.90224	7.2588
Kit-CD24+	11.3828	11.2455	6.62102	0	10.5351	4.63739	0	0	10.8442	10.1625	0	11.2648	9.273	0	9.25157	8.20052	12.5496	6.87522	10.1287	0	0	0	8.13062	0	6.87221	0	0	0	0	10.4205	0	0	0	1.44725	0.21564	0	9.36066	0	3.26531	6.99093	10.3788	16.1556	10.3521	0	11.9948	9.57089	8.7183	0	0
Kit-CD24+	10.6529	7.23643	0	0	8.46702	0	0	0.32526	11.211	11.1064	0	9.43232	2.41196	0	7.34324	0	11.592	0	9.20459	0	0	1.60469	3.17768	0	0	0	7.66386	0	0	10.1344	0	0	4.55558	0	0	0	8.51666	5.22268	0	6.81022	9.40502	15.9874	0	0	8.50844	0	7.18399	0	7.15795
Kit-CD24+	11.1415	0	7.64026	7.06545	9.02003	5.3061	0	0	11.2213	10.7652	0	11.7412	11.0372	0	8.40096	0	11.7931	7.9728	10.2518	0	0	6.53242	7.65025	0	0	2.01709	9.90816	0	0	8.94283	0	0	0	0	0	1.0859	9.00732	0	8.93258	6.1719	12.2807	17.0113	11.863	3.68738	12.1664	8.31413	7.99051	0	0
Kit-CD24+	11.749	9.7531	0	0	9.74405	2.90214	7.43386	0	11.4506	9.77836	0	11.0083	9.7681	0	8.73943	0	12.3375	5.94183	8.07481	0.779783	0	0	8.66246	0	0	0	0	8.27384	0	8.70734	0	0	4.26225	0	0	0	8.21218	0	8.38665	6.62109	10.3189	15.4661	0	0	11.4457	7.8052	7.63522	0	0
Kit-CD24+	11.7581	0	9.79422	0	9.83106	4.72393	0	5.36887	10.2624	11.2921	0	11.8724	12.1605	0	8.99233	6.01827	12.6444	7.91211	4.44397	3.85239	8.51863	6.48316	7.34054	0	8.4038	0	11.9619	0	0	7.62274	0	0	2.95868	0	0	1.04163	9.84794	0.58833	8.5649	6.48053	11.2773	16.9142	0	0	12.6066	4.13544	0	0	0
Kit-CD24+	11.8662	3.26087	3.72923	0	10.5355	2.93066	0	3.76474	8.08006	11.9658	0	13.3429	9.0153	0	0	7.83563	12.5697	7.55883	11.4721	0	6.34002	0	7.59176	0	0	0	7.00334	4.88043	0	9.06715	9.52707	0	4.55195	0	0	6.55194	10.7829	0	0	7.07317	11.8668	17.0345	0	0	13.3095	7.96668	10.6066	6.39266	0
Kit-CD24+	11.9925	13.3894	0	0	9.5496	1.07342	0	2.18705	12.5999	10.3476	0	10.8502	10.4135	0	0	0	12.6328	9.03001	8.76777	3.87035	0	0	6.05755	0	0	0	0	0	0	9.8532	0	0	0	0	0	0	9.54015	0	8.40785	6.55006	11.7597	16.2372	0	0	13.1223	0	0	0	0
Kit-CD24+	10.114	0.809434	0	0	5.89271	3.66223	7.84541	0	9.92581	10.8842	0	10.6744	0	1.00619	9.303	0	11.0695	9.77545	7.36729	0	0	7.02242	6.73504	0	0	7.83406	0	0	0	10.9625	0	0	0	0	0	3.68752	8.58454	0	2.27933	7.30136	11.0189	15.688	0	0	11.4083	8.32804	0.831537	6.86802	0
[truncated: 126 more columns]
