# Supplementary material for: Characterizing heterogeneity in leukemic cells using single-cell gene expression analysis
Source: Genome Biol. 2014 Dec 3;15(12):525. doi: 10.1186/s13059-014-0525-9 (PMC4262970; doi:10.1186/s13059-014-0525-9)
Supplement: Additional file 3: Table S2. — List of the 33 genes used for SPADE analysis. [file 13059_2014_525_MOESM3_ESM.xlsx]

## Sheet: Sheet1
List of the 33 genes used for SPADE analysis
Actb
Bmi1
Cd34
Cd48
Cd52
Cd53
Cd55
Cd63
Cd9
Csf1r
Fcgr2b
Fcgr3
Flt3
Gapdh
Gata1
Gata2
Gata3
Ifitm1
Il7r
Kdr
Kit
Ly6a
Meis1
Mpl
Muc13
Pecam1
Runx1
Runx2
Sell
Tek
Tfrc
Tnfrsf1a
Tnfsf10
