# Supplementary material for: Characterizing heterogeneity in leukemic cells using single-cell gene expression analysis
Source: Genome Biol. 2014 Dec 3;15(12):525. doi: 10.1186/s13059-014-0525-9 (PMC4262970; doi:10.1186/s13059-014-0525-9)
Supplement: Additional file 5: Table S3. — List of the identified differentially expressed genes. List of all the genes along with their adjusted P-values and log fold changes are given as well. [file 13059_2014_525_MOESM5_ESM.xlsx]

## Sheet: Sheet1
List of differentially expressed genes along with the adjusted p-values (using the Benjamini and Hochberg method) and log fold changes
A positive fold change value indicates high in Leukemia 1
Leukemia 1 vs. Leukemia 2					Leukemia 1 vs. GMP
Gene	Adjusted p-value	Log fold change			Gene	Adjusted p-value	Log fold change
Kit	7.90576e-11	4.01			Pecam1	1.10115e-09	-6.55
Foxo1	1.08755e-10	2.08			Meis1	2.30469e-08	7.77
Sell	6.09849e-09	2.57			Cdkn2c	1.37692e-06	3.47
Cebpa	6.09849e-09	2.38			Aebp2	3.83499e-06	-2.58
Etv6	6.09849e-09	2.45
Gapdh	7.84828e-09	2.31
Brd3	3.61458e-08	2.11
Muc13	3.96102e-08	9.12
Cdk4	5.89871e-08	2.29
Tfrc	1.21951e-07	10.07
Dtx4	4.07658e-07	2.19
Runx1	1.07112e-06	2.19
Suz12	1.59395e-06	2.13
Ezh2	8.14641e-06	3.34

## Sheet: Sheet2
List of all the genes (with at least one non-zero expression value in each dataset) along with the adjusted p-values (using the Benjamini and Hochberg method) and log fold changes
A positive fold change value indicates high in Leukemia 1
Leukemia 1 vs. Leukemia 2					Leukemia 1 vs. GMP
Gene	Adjusted p-value	Log fold change			Gene	Adjusted p-value	Log fold change
Kit	7.90576e-11	4.01			Pecam1	1.10115e-09	-6.55
Foxo1	1.08755e-10	2.08			Meis1	2.30469e-08	7.77
Sell	6.09849e-09	2.57			Ep300	7.8028e-08	1.33
Cebpa	6.09849e-09	2.38			Cdkn2c	1.37692e-06	3.47
Etv6	6.09849e-09	2.45			Aebp2	3.83499e-06	-2.58
Gapdh	7.84828e-09	2.31			Epor	4.28172e-06	1.52
Cycs	1.26975e-08	1.85			Ldb1	1.6231e-05	-1.68
Smarca4	2.78192e-08	1.97			Ifi203	5.94844e-05	-6
Trp53	3.01595e-08	1.16			Dnmt3a	8.67026e-05	-2.35
Brd3	3.61458e-08	2.11			Dnmt3b	0.000483572	-4.87
Muc13	3.96102e-08	9.12			Foxo3	0.00111242	-1.44
Cdk4	5.89871e-08	2.29			Brd3	0.00122285	-1.53
Tfrc	1.21951e-07	10.07			Ctnnb1	0.00125011	-1.21
Ldb1	1.99755e-07	1.31			Lin28a	0.00150714	1.38
Lmo2	2.0358e-07	1.44			Slamf1	0.0034028	0
Dtx4	4.07658e-07	2.19			Tnfrsf21	0.00536478	-1.31
CD53	1.07112e-06	1.7			Satb1	0.00536478	-3.09
Runx1	1.07112e-06	2.19			Trp53	0.00685111	-1.12
Max	1.2747e-06	1.76			CD34	0.0109888	-2.53
Myb	1.59395e-06	1.73			Nfkb1	0.0109888	-2.7
Suz12	1.59395e-06	2.13			Cdkn2d	0.0130786	1.89
Casp8	8.14641e-06	1.68			Akt3	0.0153047	-1.09
Ezh2	8.14641e-06	3.34			Myc	0.0168939	-1.58
Erg	1.19349e-05	2.17			Ezh2	0.0181467	-1.19
Bmi1	1.25217e-05	1.79			Tcf3	0.0181467	0.87
Cdk2	1.72999e-05	3.55			Kit	0.0181467	-1.26
Dnmt1	2.34096e-05	1.97			Zfpm1	0.0190139	0
Meis1	2.3703e-05	1.5			Cdkn2a	0.0264077	4.87
Dach1	2.44438e-05	9.21			Cdk4	0.0286505	-1.19
Bax	2.73735e-05	1.77			Tnfrsf1b	0.0291334	-1.8
Ccne2	3.08714e-05	4.03			PIk3R2	0.0319458	-1.39
Akt1	3.43581e-05	1.55			Dtx4	0.0319458	-1.05
Ctnnb1	3.43581e-05	1.49			Runx2	0.0332388	1.07
Fcgr3	5.1573e-05	1.53			Akt1	0.0341507	-1.14
Satb1	6.04588e-05	6.59			Sell	0.046617	0.86
Ikzf1	6.65686e-05	1.34			LSD1	0.0533514	-0.91
CD34	6.75797e-05	8.83			Lmo2	0.055263	0.88
Tnfrsf1a	0.000111742	0.91			Cdkn1c	0.0555152	0
Pten	0.000111742	0.63			Nfia	0.0555152	-8.1
Fli1	0.000152329	1.37			Cdkn2b	0.0598626	0
Sos1	0.000152329	2.3			Eed	0.0624266	0.44
Gfi1	0.000182232	6.01			Hlf	0.0624266	0
Myc	0.000331605	11			Notch1	0.0782265	-1.43
Mbd2	0.000677187	1.12			Zhx2	0.0825336	7
Fcgr2b	0.000767566	1.65			CD53	0.0880698	0.86
Cdc42	0.000878316	0.74			Smarca4	0.0893209	-0.58
Stat3	0.00100535	0.66			CD48	0.091738	-0.66
Id2	0.00113633	-7.73			vWF	0.0957055	0
Nfat5	0.00117708	1.51			Tnfrsf1a	0.0967929	-0.64
Ccnc	0.00134055	1.06			Klf1	0.111683	0
Flt3	0.00136179	0			Erg	0.111683	0.97
Actb	0.0024536	0.89			Ccnd1	0.111683	-4.53
Aebp2	0.00265829	0.89			Gata1	0.120731	-0.81
CD9	0.00271978	7.03			Runx1	0.121175	-0.72
Runx2	0.00409724	1.01			Cebpa	0.124657	-0.37
Ccnb1	0.00512269	3.3			Dnmt1	0.133641	-0.67
Stat4	0.00526872	6.93			Bcl11a	0.142676	-0.68
Eed	0.00552681	0.6			Bmi1	0.148552	-0.68
Dnmt3b	0.0070192	4.62			Dtx1	0.157434	0
Akt2	0.00703724	2.83			Tcf7	0.161079	0
Zbtb38	0.00820514	1.14			Esr1	0.180461	-1.26
Cdkn3	0.00937487	8.24			Gata3	0.185819	0
Dnmt3a	0.00937487	1.09			Akt2	0.195533	-1.49
Ep300	0.0112378	0.44			Foxo1	0.195533	0.34
Tnfrsf21	0.0114985	1.29			Max	0.197492	-0.49
Ifitm1	0.0130995	5.45			Casp8	0.197492	-0.46
Foxo3	0.0130995	1.18			Suz12	0.197492	0.64
Lyl1	0.0138014	0.94			Zfp612	0.197492	-1.11
PIk3ca	0.0156949	1.13			Ahr	0.216109	0
Rb1	0.0157005	1.39			Pten	0.260018	-0.6
CD48	0.0175495	1.06			Gata2	0.260018	-3.1
Tcf3	0.0182055	0.58			Cbx2	0.269875	3.31
Etv3	0.0186037	3.04			Ifi205	0.271148	0
Ccnb2	0.0188593	9.99			Actb	0.271148	0.28
LSD1	0.0215922	4			Cdc42	0.271148	-0.3
Akt3	0.0252303	6.36			Cebpb	0.271148	0
Cdk5	0.0309626	1.45			Ikzf1	0.271148	-0.21
Cdk1	0.0309626	7.82			Tnfsf10	0.271148	0
Cdkn2c	0.0327085	1.35			Mbd2	0.288833	0.44
CD52	0.0374614	-0.72			Cycs	0.303217	-0.62
CD63	0.0415914	2.58			Zfp532	0.304807	0
Gata3	0.0443986	0			Fcgr2b	0.315581	0.42
Ccne1	0.0525933	4.39			Gfi1	0.315581	1.55
Stat1	0.0726725	1.55			Sdpr	0.335724	0
Bcl2l1	0.0801795	0.93			Tcf4	0.338016	-0.69
Bcl2	0.0801795	0			CD63	0.354293	-1.05
Gata2	0.0824679	0.2			Ikzf2	0.356934	-4.22
Tnfrsf1b	0.0898279	0.73			Hey1	0.361141	0
Ccna2	0.0906318	7.51			Ccna2	0.367289	-1.37
Bcl2l11	0.0927948	2.91			Ccna1	0.392889	0
Cdkn2d	0.11081	0.65			Tgfb1	0.406042	-0.65
CD41	0.11081	-6.95			Bcl2	0.406042	-5.16
Nfkb1	0.111212	-1.56			Csf1r	0.427635	-0.37
Cdkn2b	0.173453	0			Cdk1	0.457799	-0.94
Sdpr	0.173453	0			PIk3ca	0.457799	-0.28
Zbtb20	0.173453	1.89			Id2	0.485941	0
Casp9	0.173453	1.81			Mpl	0.485941	0
Pbx1	0.173453	0			Zbtb38	0.485941	0.36
ETS2	0.18055	7.52			Stat4	0.491647	-0.96
Csf1r	0.183644	-1.06			Muc13	0.504972	0.35
Zfpm1	0.188858	0			Stat3	0.504972	0.15
Tal1	0.188858	-7.13			Etv3	0.504972	-0.84
Zfp612	0.191548	-0.93			Sos1	0.504972	-0.41
Lin28a	0.198765	0.26			Ifitm1	0.509889	1.33
ETS1	0.208413	4.89			Plag1	0.509889	0
Fas	0.224863	0			ETS1	0.509889	4.35
Hes5	0.230645	0			Dach1	0.513034	-1.35
Irf6	0.231754	0			Irf8	0.521421	-1.18
Stat6	0.242092	0.38			Tob1	0.521501	-0.66
Ifi203	0.264436	-1.96			APC	0.543262	0
Nfia	0.313246	0			Hes5	0.550311	0
APC	0.31914	0			Lyl1	0.550311	0.06
Tgfb2	0.332715	0			Fli1	0.561008	-0.65
Notch1	0.348814	0.18			Mllt3	0.561008	0
Tnfsf12	0.369907	0			Tfrc	0.604091	-1
Fosl1	0.369907	0			Pax9	0.60991	0
Pax9	0.374915	0			Tgfb3	0.639218	0
PIk3R2	0.387663	0.34			Pax5	0.653639	0
Tcf4	0.391997	-0.14			Cdkn1b	0.653639	0.57
Esr1	0.392131	1.42			Stat1	0.653639	0.9
Klf12	0.392131	0			Ly6a	0.690493	0
Tgfb1	0.392401	1.98			Ndn	0.690493	0
Tcf7	0.408449	0			Il7R	0.690493	0
Ccnd1	0.408449	3.62			Irf4	0.690493	0
Mllt3	0.471857	0			Irf6	0.712205	0
Zhx2	0.506225	0.82			Ccnb3	0.744802	0
Klf1	0.507439	0			Ccne1	0.745349	-2
Ar	0.535102	0			CD9	0.77092	-0.37
Tgfb3	0.535102	0			Pax4	0.77092	0
Irf4	0.558176	0			Stat6	0.77092	-0.55
Il7R	0.598191	0			Fas	0.809073	0
Cdkn2a	0.600546	2.45			Ebf1	0.809073	0
Epor	0.600546	-0.41			Casp9	0.846056	0.4
Mycn	0.600546	0			Cdkn1a	0.854126	0
Ebf1	0.616309	0			Cdk2	0.854126	0.94
Sfpi1	0.687156	0.26			Fcgr3	0.869163	-0.29
Bcl11b	0.687156	0			Fosl1	0.869163	0
Bcl11a	0.695637	0			Mycn	0.869163	0
Gata1	0.709703	0			Gapdh	0.869836	-0.1
vWF	0.72773	0			Ccnd3	0.869836	0.22
Ccna1	0.732845	0			Bcl2l1	0.869836	0.08
Cdkn1b	0.736485	0.39			Flt3	0.869836	0
Mpl	0.736485	0			Tek	0.869836	0
Cbx8	0.747653	0			CD41	0.869836	0
Plag1	0.747653	0			Bcl11b	0.869836	0
Ikzf2	0.747653	1.54			Prf1	0.877282	0
Cebpb	0.750736	0			Rb1	0.877282	0.25
Rora	0.795376	0			Mll5	0.877282	0
Gfi1b	0.795376	0			CD52	0.891869	-0.03
Ifi205	0.798533	0			Sfpi1	0.891869	0.15
Prf1	0.832657	0			Ccnc	0.891869	0.34
Ccnd3	0.836144	0.28			Etv6	0.891869	0.07
Tob1	0.836144	0			Bax	0.920517	0.09
Mll5	0.836144	0			Myb	0.920517	-0.11
Ndn	0.839973	0			Bcl2l11	0.920517	-0.09
Tek	0.839973	0			Pbx1	0.927027	0
Zfp532	0.839973	0			Ccnb2	0.930979	-0.26
Irf8	0.886966	-1.51			Tal1	0.930979	-2.92
Cbx2	0.959165	-0.02			Cdk5	0.952037	-1.07
Hey1	0.959466	0			Klf12	0.996124	0
Ly6a	0.962067	0			Tnfsf12	0.999256	0
Pax4	0.972033	0			Cdkn3	1	0.93
Cdkn1c	0.972033	0			Cbx8	1	0
Dtx1	0.972033	0			Rora	1	0
CD55	0.976408	0			Gfi1b	1	0
Ccnb3	0.976408	0			Ccnb1	1	-0.48
Tnfsf10	0.976408	0			CD55	1	0
Cdkn1a	0.987388	0			Ar	1	0
Ahr	0.999496	0			Ccne2	1	-0.47
					Zbtb20	1	-3.37
					ETS2	1	3.31
					Tgfb2	1	0
					Nfat5	1	0.01
