# Supplementary material for: Characterizing heterogeneity in leukemic cells using single-cell gene expression analysis
Source: Genome Biol. 2014 Dec 3;15(12):525. doi: 10.1186/s13059-014-0525-9 (PMC4262970; doi:10.1186/s13059-014-0525-9)
Supplement: Additional file 6: Table S4. — List of genes in each network module represented in Figure 5. [file 13059_2014_525_MOESM6_ESM.xlsx]

## Sheet: Sheet1
List of genes in each module of the GMP, All-leukemia, Leukemia 1 and Leukemia 2 networks given in Figure 5. The order of modules is based on their size from bigger to smaller. The corresponding color of each module is given in parentheses.
GMP network			All-leukemia network				Leukemia 1 network					Leukemia 2 network
module 1 (turquoise)			module 1 (turquoise)	module 2 (blue)			module 1 (turquoise)	module 2 (blue)	module 3 (brown)			module 1 (turquoise)
Actb			Actb	APC			Actb	Akt2	Akt3			Actb
Aebp2			Aebp2	Bcl11a			Aebp2	APC	Bcl2			Aebp2
Akt1			Akt1	Bcl11b			Akt1	Bcl11a	Ccnb1			Akt1
Bax			Ar	Bcl2l11			Ar	Bcl11b	Ccnb2			Bax
Bcl2l1			Bax	Casp9			Bax	Bcl2l11	Ccnd3			Bcl11a
Brd3			Bcl2l1	Cbx2			Bcl2l1	Casp9	CD34			Bcl11b
Casp8			Bmi1	CD55			Brd3	Ccnd1	CD52			Bcl2
Ccna2			Brd3	Cdk5			Casp8	CD55	Cdkn1b			Bcl2l1
Ccnb1			Casp8	Cdkn1a			Ccna2	Cdk5	Cdkn3			Casp8
Ccnb2			Ccna2	Cdkn2a			Ccnb3	Cdkn1a	Csf1r			Ccna2
Ccne2			Ccnb1	Cdkn2b			Ccnc	Cdkn2b	Fcgr2b			Ccnb1
CD34			Ccnb2	Dnmt3a			Ccne1	Dnmt3a	Gata2			Ccnb2
CD48			Ccnb3	Dtx1			Ccne2	Dtx1	Gfi1b			Ccnd3
Cdc42			Ccnc	Esr1			CD48	Esr1	Ikzf2			CD41
Cdk1			Ccnd3	ETS2			CD53	ETS2	Irf8			CD48
Cdk4			Ccne1	Etv3			Cdc42	Etv3	Ldb1			Cdc42
Cdkn1b			Ccne2	Flt3			Cdk1	Flt3	Pten			Cdk1
Cdkn2c			CD48	Fosl1			Cdk2	Fosl1	Satb1			Cdk4
Cdkn2d			CD52	Gata1			Cdk4	Gata1	Stat3			Cdkn1a
Cdkn3			CD53	Gata3			Cdkn2c	Gata3	Stat6			Cdkn2a
Cebpa			CD63	Klf12			Cdkn2d	Id2	Tcf4			Cdkn2d
Csf1r			CD9	Mpl			Cebpa	Ifi203	Zfpm1			Cdkn3
Ctnnb1			Cdc42	Mycn			Cycs	Klf12				Ctnnb1
Cycs			Cdk1	Pax9			Dach1	Ly6a				Cycs
Dnmt1			Cdk2	Pbx1			Dnmt1	Mpl				Dnmt1
Dnmt3a			Cdk4	Plag1			Eed	Mycn				Ep300
Dnmt3b			Cdkn2c	Prf1			Ep300	Pax4				Erg
Dtx4			Cdkn2d	Sdpr			Epor	Pax9				Ezh2
Eed			Cdkn3	Tcf7			Erg	Pbx1				Fcgr2b
Ep300			Cebpa	Tek			ETS1	PIk3R2				Foxo3
Erg			Csf1r	Tgfb2			Etv6	Plag1				Gapdh
Etv6			Ctnnb1	Tgfb3			Ezh2	Prf1				Gata2
Ezh2			Cycs	Tnfsf10			Fcgr3	Sdpr				Hey1
Fli1			Dach1	Zbtb20			Fli1	Tcf7				Ikzf1
Foxo3			Dnmt1	Zhx2			Foxo1	Tek				Irf8
Gapdh			Dnmt3b				Foxo3	Tgfb2				Mbd2
Ifitm1			Dtx4				Gapdh	Tgfb3				Mllt3
Ikzf1			Eed				Gfi1	Tnfsf10				Mycn
Irf8			Ep300				Hes5	Zbtb20				Ndn
Ldb1			Erg				Hey1	Zhx2				Nfkb1
Lmo2			ETS1				Ifi205					Notch1
Lyl1			Etv6				Ikzf1					PIk3ca
Max			Ezh2				Il7R					Plag1
Mbd2			Fcgr2b				Irf4					Sell
Meis1			Fcgr3				Irf6					Sfpi1
Myc			Fli1				Klf1					Smarca4
Pecam1			Foxo1				Lmo2					Sos1
PIk3ca			Foxo3				Lyl1					Suz12
Pten			Gapdh				Max					Tnfrsf1a
Runx1			Gfi1				Mbd2					Tnfrsf21
Runx2			Hey1				Meis1					Trp53
Satb1			Id2				Muc13					vWF
Sell			Ikzf1				Myb
Sfpi1			Il7R				Nfat5
Smarca4			Irf4				Notch1
Stat6			Irf6				PIk3ca
Suz12			Irf8				Rb1
Tcf4			Kit				Rora
Tfrc			Klf1				Runx1
Tgfb1			Ldb1				Runx2
Tnfrsf1a			Lin28a				Sell
Tnfrsf1b			Lmo2				Smarca4
Tnfsf10			Lyl1				Sos1
Trp53			Max				Stat1
			Mbd2				Stat4
			Meis1				Suz12
			Mllt3				Tgfb1
			Muc13				Tnfrsf1a
			Myb				Tnfrsf1b
			Myc				Tnfrsf21
			Nfat5				Tnfsf12
			Notch1				Tob1
			PIk3ca				Trp53
			Pten				Zbtb38
			Rb1				Zfp612
			Runx1
			Runx2
			Sell
			Sfpi1
			Smarca4
			Sos1
			Stat1
			Stat3
			Stat4
			Stat6
			Suz12
			Tfrc
			Tgfb1
			Tnfrsf1a
			Tnfrsf1b
			Tnfrsf21
			Tnfsf12
			Tob1
			Trp53
			Zbtb38
