# Supplementary material for: Characterizing heterogeneity in leukemic cells using single-cell gene expression analysis
Source: Genome Biol. 2014 Dec 3;15(12):525. doi: 10.1186/s13059-014-0525-9 (PMC4262970; doi:10.1186/s13059-014-0525-9)
Supplement: Additional file 10: Table S5. — List of genes in the differentially co-expressed modules represented in Additional file 9. [file 13059_2014_525_MOESM10_ESM.xlsx]

## Sheet: Sheet1
List of genes in the differentially co-expressed modules between Leukemia 1 and Leukemia 2 obtained by DiffCoEx analysis
Purple module			Orange module
Actb			Ahr
Aebp2			Akt2
Akt1			Akt3
Bax			APC
Bcl2l1			Bcl11a
Brd3			Bcl11b
Casp8			Bcl2
Ccna2			Bcl2l11
Ccnb1			Bmi1
Ccnb2			Casp9
Ccnb3			Cbx2
Ccnc			Ccnd1
CD48			Ccnd3
CD53			Ccne2
CD63			CD34
Cdc42			CD41
Cdk1			CD55
Cdk2			Cdk5
Cdk4			Cdkn1a
Cdkn2c			Cdkn1c
Cdkn2d			Cdkn2a
Cdkn3			Cdkn2b
Cebpa			Dnmt3a
Ctnnb1			Dnmt3b
Cycs			Dtx1
Dach1			Ebf1
Dnmt1			Esr1
Dtx4			ETS2
Eed			Etv3
Ep300			Flt3
Epor			Fosl1
Erg			Gata1
ETS1			Gata2
Etv6			Gata3
Ezh2			Gfi1b
Fas			Id2
Fcgr3			Ifi203
Fli1			Ikzf2
Foxo1			Klf12
Foxo3			Ldb1
Gapdh			Ly6a
Gfi1			Mpl
Hes5			Mycn
Hey1			Nfia
Ifi205			Pax4
Ikzf1			Pax9
Il7R			Pbx1
Irf4			PIk3R2
Irf6			Plag1
Kit			Prf1
Klf1			Sdpr
Lmo2			Stat6
Lyl1			Tal1
Max			Tcf3
Mbd2			Tcf7
Meis1			Tek
Mll5			Tgfb2
Mllt3			Tgfb3
Muc13			Tnfrsf1b
Myb			Tnfsf10
Myc			Zbtb20
Ndn			Zfpm1
Nfat5			Zhx2
PIk3ca
Pten
Rb1
Runx1
Runx2
Sell
Sfpi1
Smarca4
Sos1
Stat1
Stat3
Stat4
Suz12
Tcf4
Tfrc
Tnfrsf1a
Tnfrsf21
Tnfsf12
Trp53
vWF
Zbtb38
Zfp612
